# Supplementary material for: The Arrestin-like Protein palF Contributes to Growth, Sporulation, Spore Germination, Osmolarity, and Pathogenicity of Coniella vitis
Source: J Fungi (Basel). 2024 Jul 22;10(7):508. doi: 10.3390/jof10070508 (PMC11277687; doi:10.3390/jof10070508)
Supplement: Supplementary file 1 [file jof-10-00508-s001.zip]

Archive with 7 entries (7 files):
- Figure S1.tif
- Figure S2.tif
- Figure S3.tif
- Figure S4.jpg
- Figure S5.tif
- Table S1.pdf
- text S1.pdf
